# Supplementary material for: Hybrid Xerogels: Study of the Sol-Gel Process and Local Structure by Vibrational Spectroscopy
Source: Polymers (Basel). 2021 Jun 24;13(13):2082. doi: 10.3390/polym13132082 (PMC8271438; doi:10.3390/polym13132082)
Supplement: Supplementary file 1 [file polymers-13-02082-s001.zip]

Archive with 1 entries (1 files):
- polymers-1262807-supplementary.pdf
